# Supplementary material for: Dual-Toxin-Producing Clostridium botulinum Strain Isolated from a Foodborne Botulism Case in Korea: Genomic and Functional Insights
Source: Toxins (Basel). 2025 Jun 12;17(6):299. doi: 10.3390/toxins17060299 (PMC12197393; doi:10.3390/toxins17060299)
Supplement: Supplementary file 1 [file toxins-17-00299-s001.zip]

Archive with 1 entries (1 files):
- toxins-3668807-supplementary.pdf
